# Supplementary material for: Downstream changes in river avulsion style are related to channel morphology
Source: Nat Commun. 2020 Apr 30;11:2116. doi: 10.1038/s41467-020-15859-9 (PMC7192919; doi:10.1038/s41467-020-15859-9)
Supplement: Supplementary file 3 — Supplementary Dataset 1 [file 41467_2020_15859_MOESM3_ESM.xlsx]

## Sheet: Data
Sample name	Latitude	Longitude	single (3) transitional (2) multithread (1)	Channel-belt centerline river distance (km)	channel width (m)	Years used	.tif layers used	First layer of avulsion activity in .tif	Parent channel area (Landsat pixels)	Avulsion channel area (Landsat pixels)	Avulsion style ratio (SR)	Normalized distance (D/w)	Channel-belt centerline Slope	wetness (W) or brightness (B) used for fingerprint
V1	1.1092	-76.2348	1	7.11	198	2012, 2010, 1999, 1998, 1996, 1991:1989, 1987, 1986	6, 8, 13, 14, 16:21	6	342	346	1.0117	35.9091	0.00353448	W
V4	3.504	-73.8759	1	16.13	432	2009, 2000	9, 12	1	1200	2283	1.9025	37.338	0.011	W
V5_1	3.7426	-73.5485	2	35.4	147	1991, 1989, 1986	17, 19, 21	2	813	514	0.632226	240.816	0.00375	W
V5_2	3.73056	-73.4943	2	41.9	138	1998, 1997, 1991	14, 15, 17	2	182	207	1.13736	303.623	0.00381	W
V6	6.1934	-71.778	1	29.2	595	2017:2011, 2001:1996	1:7, 11:16	7	6290	11072	1.76025	49.0756	0.0102817	W
V7	6.73	-71.2565	3	69.9	57	2012, 2010, 2008, 2001, 2000, 1999, 1998, 1997, 1996	6, 8:15	7	763	8675	11.3696	1226.32	0.00115108	W
V8	6.94976	-71.9833	1	13.9	349	2015:2013, 2011, 2000, 1999:1997	3:5, 7, 12:15	4	1463	1931	1.31989	39.8281	0.0141935	B
V9	7.03724	-72.0463	1	13.3	677	2014, 2013, 2011, 2000:1997	4, 5, 7, 12:15	4	7274	8444	1.16085	19.6455	0.00776536	W
V10	7.0725	-72.0089	2	15.5	89	1997, 1991	15, 17	1	428	429	1.00234	174.157	0.0192308	B
V11	7.1703	-71.345	3	82.4	110	2017:2007, 2001:1997, 1991	1:16, 18	16	1915	30621	15.9901	749.091	0.000580205	W
V12_1	7.4959	-72.035	1	4.8	150	1999, 1997, 1991, 1986	13, 15, 17, 21	2	1384	1156	0.83526	32	0.0195	B
V12_2	7.4959	-72.035	1	4.8	150	2011, 2000	7,12	1	1314	1898	1.44444	32	0.0195	B
V12_3	7.4959	-72.035	1	4.8	150	2016:2012	2:6	4	623	839	1.34671	32	0.0195	B
V13	7.5596	-72.0799	1	1.8	670	2011, 2000, 1999	7, 12, 13	1	2135	1597	0.748009	2.68657	0.0769811	W
V14	8.4146	-69.9831	3	69.7	90	2017:2011, 2001:1996, 1991, 1990, 1987, 1986	1:6, 8, 12:19, 22	15	2923	74217	25.3907	774.444	0.00146104	W
V15	7.23583	-71.9478	1	16.9	426	1997, 1996, 1991, 1986	15:17, 21	2	1618	874	0.540173	39.6714	0.024	W
B1	-17.0815	-62.9795	3	249	400				31784	1236209	38.8941	622.5	0.000489691	W
B1_a						2011:1987	7:29, 30:31	24	8562	209136
B1_b						2017:1991, 1990:1987	1:26, 28:31	29	9799	507796
B1_c						2017:1991, 1989:1986	1:27, 29:32	30	5095	277607
B1_d						2017:1994, 1992:1987	1:24, 26:31	29	8328	241670
B2	-17.4241	-64.1351	3	4.1	60	2008:2005, 2000, 1998, 1994, 1990:1987	10:13, 18, 20, 24, 28:31	7	584	243	0.416096	68.3333	0.015	B
B3	-17.3714	-64.2165	1	7.3	530	2016:2004	2:14	7	1173	1271	1.08355	13.7736	0.0488916	W
B4	-17.216	-64.855	1	8.6	888	1994:1992	24, 25, 26	2	460	669	1.45435	9.68468	0.0145993	W
B6	-16.9729	-65.3985	1	1.32	1540	2007, 2006	11, 12	1	4728	4782	1.01142	0.857143	0.003662	W
B7	-16.7048	-65.65	3	3.1	132	1999:1996, 1994:1988, 1986	19:22, 24:30, 32	7	333	303	0.90991	23.4848	0.032626	W
B8	-16.6125	-65.7438	2	2.5	113	2001:1996, 1994:1990	17:22, 24:28	7	170	186	1.09412	22.1239	0.00596154	W
B9	-16.3225	-65.8384	3	60.8	159				12784	42125	3.29513	382.39	0.00103448	W
B9_a						2002:1997	16:21	3	3692	1728
B9_b						2017:2006, 2004, 2002:2000, 1998, 1996, 1994:1992, 1990:1988, 1986	1:12, 14, 16:18, 20, 22, 24:26, 28:30, 32	16	7814	27941
B9_c						2017:2013, 2011:2006, 2004, 2001:1998, 1996, 1994:1992, 1990:1986	1:5, 7:12, 14, 17:20, 22, 24:26, 28:32	24	1278	12456
B10	-16.2728	-65.2038	3	82.9	164				18648	259922	13.9383	505.488	0.000681417	W
B10						2017:1986	1:32	31	10931	128949
B10_av_b						2017:2011	1:7	6	0	49129
B10_av_c						2017:2011	1:7	6	0	81844
B10_p_a						1987, 1986	31, 32	1	3122	0
B10_p_b						1987, 1986	31, 32	1	4595	0
B11	-16.0662	-66.1572	3	19.1	38	2015:1988, 1986	3:30, 32	24	606	903	1.4901	502.632	0.00211765	B
B12	-15.879	-65.859	3	49.5	98				15256	195769	12.8323	505.102	0.00074947	W
B12_a						2017:1986	1:32	31	4358	25349
B12_av_a						2017:2002	1:16	15	0	124654
B12_b						2017:1986	1:32	28	8963	45766
B12_p_a						1988:1986	30:32	2	2311	0
B13	-15.8668	-66.3614	3	10.4	112	2002:1997, 1995, 1992, 1989, 1988, 1986	16:21, 23, 26, 29, 30, 32	8	585	495	0.846154	92.8571	0.00306346	B
B14	-14.677	-66.5308	3	134	110				8249	442590	53.6538	1218.18	0.00020878	W
B14_a						2017:1986	1:32	28	3730	101473
B14_b						2017:1986	1:32	31, 28*	4519	341117
B15	-23.0769	-64.3187	1	19.3	355	2002, 1991, 1990	16, 27, 28	1	238	237	0.995798	54.3662	0.00294811	W
H1	27.4197	94.2413	1	14.9	369	2002:1999, 1996, 1994, 1991:1986	16:19, 22, 24, 27:32	7	47608	41233	0.866094	40.3794	0.0005919	W
H2	27.6786	94.8575	1	9.1	176.5	1992:1987	25:32	5	2953	6000	2.03183	51.5581	0.0008084	W
H3	26.9138	86.046	1	2.3	121	2016, 2015, 2013, 2007, 2004, 1988	2, 3, 5, 11, 14, 29	5	363	420	1.15702	19.0083	0.006815	B
H4	29.3805	78.8905	1	7.8	70	2013, 2011, 2010, 2009, 2008, 2004, 2003, 2002, 2001, 2000	5, 7, 8, 9, 10, 14, 15, 16, 17, 18	5	2248	1784	0.793594	111.429	0.004407	B
H5	26.7836	90.9566	1	0.4	1500	2008:2004, 2001:1998, 1995:1993, 1991, 1990	10:14, 16:19, 22:24, 26, 27	7	47782	39425	0.825102	0.266667	0.0016456	W
H6	27.4962	96.2185	1	17.1	980	1992:1988	26:30	3	8664	12362	1.42682	17.449	0.00382848	W
G1	-5.726	145.527	2	59.5	154	2016:2004	2:14	11	8050	18110	2.24969	386.364	0.00187	W
G2	-5.1578	144.789	2	8.1	37.6	2014:2008, 2006:2004	4:10, 12:14	8	792	7537	9.51641	215.426	0.00255	B
G3	-9.6482	148.732	2	3.1	111	2004, 2003, 1999:1992	14:23	7	533	663	1.2439	27.9279	0.00375	W
G4	-9.6206	148.65	2	3.19	24	2007:2003, 1999:19991	11:24	7	287	471	1.64111	132.917	0.00494	W
G5	-4.1512	135.244	2	8.6	360	2005, 2000, 1997, 1994:1992	13, 16, 19, 22:24	3	2288	11198	4.89423	23.8889	0.004521	B
G6	-3.9693	135.218	1	4.148	330	2008:2004, 2000:1998	10:14, 17:19	4	1163	871	0.748925	12.5697	0.0111317	W
G7	-4.0073	135.251	1	0.1	87.4	2014, 2013, 2006, 2004	4, 5, 12, 14	2	464	710	1.53017	1.14416	0.0150681	B
G8	-3.9686	135.075	3	22.16	82	2017, 2016, 2014, 2013, 2011:2009, 2007:2003, 1999, 1998, 1995:1992, 1989, 1988	1, 2, 4, 5, 7, 8, 9, 11:15, 17, 18, 21:24, 27, 28	19	424	5534	13.0519	270.244	0.00334462	W
G9	-3.0491	136.371	1	6.34	124	2013, 2009:2006, 2004, 1999	5, 8:11, 13, 16	6	1225	1876	1.53143	51.129	0.00501337	B
G10	-3.3535	138.759	2	6.26	59	2017, 2015, 1991	1, 3, 18	2	269	139	0.516729	106.102	0.0153409	B
G11	-6.5762	146.699	1	9.7	219	2008:2004, 1999	10:14, 16	5	1008	730	0.724206	44.2922	0.00487013	B
G12	-6.6624	147.057	2	4	148	2017:2012, 2010:2008, 2004, 1999:1994	1:6, 8:10, 14, 16:21	9	894	2214	2.47651	27.027	0.0132858	B
G13	-6.6953	147.211	1	4	231	2012, 2010:2004, 1998	6, 8:14, 17	5	2785	4748	1.70485	17.316	0.011316	B
G14	-6.6931	147.33	1	2.3	405	2017:2013, 2010, 2008, 2004, 1999:1990, 1987	1:5, 8, 10, 14, 16:25, 28	11	3904	2821	0.722592	5.67901	0.0161648	B
G15	-7.5774	147.236	1	0.1	168	2003, 1999, 19998, 1996:1993, 1990, 1988	15:17, 19:22, 25, 27	8	771	522	0.677043	0.595238	0.0046875	B
G16	-7.671	147.427	2	3.1	182	1995:1991	20:24	3	203	194	0.955665	17.033	0.0022632	B
G17	-9.079	149.041	1	5.7	215	2017:2012, 2010	1:6, 8	5	521	712	1.3666	26.5116	0.00410152	B
G18	-9.6293	149.308	1	6.5	220	1998, 1996:1994, 1990, 1989	17, 19:21, 25, 26	3	816	761	0.932598	29.5455	0.0094697	B
G19	-4.9712	139.912	1	7.4	137	2017:2013, 2000, 1998, 1996, 1994, 1991	1:5, 13, 15, 17, 19, 22	7	1126	976	0.866785	54.0146	0.00502227	B
G20	-5.0624	139.727	3	22.9	96	2015, 2013, 2008, 1996, 1993, 1991, 1987	3, 4, 9, 17, 20, 22, 26	4	1732	3027	1.74769	238.542	0.00329775	B
G21	-4.7231	139.301	1	7	752	1996, 1995, 1993, 1991	16, 17, 19, 21	2	4475	3328	0.743687	9.30851	0.00499038	W
G22	-4.687	138.789	2	6.7	164	2008, 1998:1994, 1992	9, 14:18, 20	5	1069	1671	1.56314	40.8537	0.00137969	B
G23	-4.3663	136.847	1	9.7	290	2007:2004, 2000:1998	11:14, 16:18	4	426	238	0.558685	33.4483	0.00508996	W
G24	-4.3488	136.798	1	6.4	360	2014:2012, 2009:2007	4:6, 9:11	4	1950	2384	1.22256	17.7778	0.00757576	B
G25_1	-0.767259	133.622	2	8.91	110	2000:1997	12:15	2	285	284	0.996491	81	0.0111378	B
G25_2	-0.8055	133.62	1	5.4	310	2007, 2006, 2000, 1999	9, 10, 12, 13	3	1137	767	0.674582	17.4194	0.0113025	B
G26	-3.3172	128.683	3	1.5	205	2007, 2006, 2000:1993	10, 11, 14:21	5	528	308	0.583333	7.31707	0.00364449	B

## Sheet: Notes
Column Name	Sample number	File Codes	Latitude	Longitude	single (3) transitional (2) multithread (1)	River distance (km)	Channel width (m)	Years used	.tif layers used	First layer of avulsion in .tif	Parent channel area (Landsat pixels)	Avulsion Fingerprint Area (Landsat pixels)	Avulsion style ratio (SR)	Normalized distance (D/w)	Valley Slope	wetness (W) or brightness (B)
Explanation	Unique sample number assigned to each avulsion event used in the study; Prefixes denote region: V= Venezuela/Colombia; B=Bolivia/Argentina; G= New Guinea. Numerical suffix denotes additional avulsion event for the same location, ex: V5_1, V5_2. Alphabetical/numerical suffix denotes geographic part of avulsion specific file covers, including whether file covers an avulsion reach (av) or parent cha…	Annual composited, Tasseled-cap transformed geoTIFF files: TC_[sample number]_[part of larger event]_[B,G,W].tif;	latitude in decimal notation	longitude in decimal notation	channel morphology as defined by number of stream threads.	distance along channel-belt centerline from the mountain front to the avulsion initiation site	width of channel as measured at or close to avulsion initiation site	Years used to create fingerprints, corresponding to .tif layers used.	.tif layers of TC transformed annual composites used to create avulsion and parent channel fingerprints. To run code, all three .tif files, containing Brightness, Greenness, and Wetness values will be needed.	Layer showing first sign of avulsion activity	Number of pixels identified in parent channel fingerprint	number of pixels identified in avulsion fingerprint	Ratio: Avulsion fingerprint/parent channel fingerprint	Distance from mountain front is normalized by channel width	Rise/run, as measured along the channel centerline- due to low slopes and relatively high noise, distance measured for run ranged from about 5-15 km, as shortest area that produced a resolvable slope.	Avulsion fingerprint created from either wetness or brightness data. Brightness picks up a somewhat wider area, but bright land surfaces tend to persist for years, even after channels have moved on. Wetness picks up a somewhat smaller area, but highlights exactly where current water or very humid soil is present. Channels/features smaller than 30 m2 are below Landsat resolution, so wetness finger…
		Masks used to isolate parent and avulsion channels from floodplain noise: ROI_[av,p]_[sample number]_[part of larger event]_[B,W];
Other Notes:
	Multi-file samples (B1, B9, B10, B12, B14): avulsion events that extend over wide areas are broken into multiple parts, and then processed individually. Pixel counts are totalled for the final avulsion style ratio. Years/layers used to map avulsion fingerprints may differ from part to part, corresponding to the arrival of avulsion activity to that location away from the parent channel.				Code associated with this work is available in a public repository (scholarworks.iu.edu) located at http://hdl.handle.net/2022/25284
	Samples B10, B12, and B14 exhibit avulsions of long duration; initial diversion or branching is established, but the full establishment of the new flow path is ongoing as of 2017. In distal locations, the prograding avulsion enters marshy, ponded terrain, which is identified as avulsion activity according to the B,G,W thresholds. Treatment of these areas requires careful observation of the advanc…
	Data Files. Tasseled Cap yearly composite tifs are included in submitted data, and form the core of our data. These are the product of the Google Earth Engine scripts, (one each for Brightness, Greennes, and Wetness), and are meant to be processed further using the Matlab script to identify, isolate, and measure avulsion and channel activity. Region of interest (ROI) files store the masks that we…
	Google Earth Engine Timelapse website: enter latitude and longitude for each sample to view in timelapse at this website: https://earthengine.google.com/timelapse/
	We provide two versions of the Matlab script, one that is streamlined and ready for user input of geoTIFF files, masks, and a few other data that we outline in header comments in the script: "AvulsionFingerprinting_and_StyleRatio.m". We also provide a version of the script that prompts the user to inspect fingerprint layers and draw a new mask over the parent and avulsion channel areas before cal…
		3 upstream tribs; confined
